# Supplementary material for: Pro-Inflammatory Activation Promotes Atherogenic Endothelial Phenotype in Male and Female Human Umbilical Endothelial Vein Cells (HUVECs)
Source: Int J Mol Sci. 2026 Mar 27;27(7):3079. doi: 10.3390/ijms27073079 (PMC13073718; doi:10.3390/ijms27073079)
Supplement: Supplementary file 1 [file ijms-27-03079-s001.zip]

Archive with 2 entries (2 files):
- ijms-4191543-supplementary figures.pdf
- ijms-4191543-supplementary table.pdf
